# Supplementary material for: Characterization of Gut Microbiome in the Mud Snail Cipangopaludina cathayensis in Response to High-Temperature Stress
Source: Animals (Basel). 2022 Sep 9;12(18):2361. doi: 10.3390/ani12182361 (PMC9494996; doi:10.3390/ani12182361)
Supplement: Supplementary file 1 [file animals-12-02361-s001.zip]

Archive with 1 entries (1 files):
- animals-1822408-supplementary.pdf
